# Supplementary material for: IPNV with high and low virulence: host immune responses and viral mutations during infection
Source: Virol J. 2011 Aug 10;8:396. doi: 10.1186/1743-422X-8-396 (PMC3169513; doi:10.1186/1743-422X-8-396)
Supplement: Additional file 1 — Differentially expressed genes. The genes were selected as described in Methods. The data provided represent the log2 (Expression ratios) in IPNV infected salmon and control. [file 1743-422X-8-396-S1.XLS]

## Sheet: Sheet1
Samples are denoted by the isolates
Differentially expressed genes, data are log2-ER
Accession	Name	A3	A4	A6	A7	A8	E1	E3	E5	E6	E7
EG880965	26S proteasome non-ATPase regulatory subunit 13	0.680205	0.285784	1.03647	0.799344	0.745962	0.676871	0.21226	0.574363	0.198366	0.754022
BX309855	28S ribosomal protein S16, mitochondrial precursor	-0.75801	-0.745212	-0.727886	-0.558308	-0.355044	-0.810167	-0.861541	-0.862697	-0.145124	-0.611795
CU070488	39S ribosomal protein L45, mitochondrial precursor	-0.656001	-0.719934	-0.609155	-0.896676	-0.263252	-0.620035	-0.914724	-0.665637	-0.359434	0.597241
BE518465	40S ribosomal protein S29	0.0742598	0.736162	0.080979	0.424295	0.0256889	0.264761	0.811595	0.264737	0.602545	0.99879
CX724354	60S ribosomal protein L7a-2	-0.649728	0.979954	-0.176687	1.05761	0.232895	0.201267	0.627906	0.47834	0.398701	0.312809
AM083500	ADP,ATP carrier protein T1	-1.12008	-0.126158	-0.419576	-1.1715	-0.993532	-0.0025953	-0.241873	-0.669187	-0.646774	-1.38805
BX081480	Alanine-glyoxylate aminotransferase 1	-1.30561	-1.00374	-1.20896	-1.59315	-1.45042	-1.34808	-1.29281	-1.31815	-0.769904	-0.725244
CA366512	Alcohol dehydrogenase [NADP+]	-0.875549	-1.20175	-0.904192	-1.05154	-0.438278	-0.92442	-1.0197	-1.12828	-0.740425	-0.72863
CA359144	Aldehyde dehydrogenase 1A2	1.3803	0.628988	0.896999	0.692795	0.95487	0.753579	0.473492	0.581897	0.52281	-0.138551
CA383795	Allograft inflammatory factor-1	-0.864232	-0.660951	-0.939395	-0.966808	-0.667507	-0.0906192	-0.691723	-0.153224	-0.549073	-0.332058
CR364270	All-trans-13,14-dihydroretinol saturase	-0.888478	-0.694705	-0.788276	-0.675554	-0.508154	-0.620178	-0.877896	-0.5427	-0.398539	-0.716113
BX878953	Angiotensin I converting enzyme	-1.25594	-0.533826	-1.17056	-1.02053	-1.04891	-1.80265	-0.84817	-1.31103	-0.0699433	-0.581485
CX137536	Antifreeze protein LS-12	-1.09213	-0.531978	-0.985105	-1.02848	-0.812996	-0.611007	-0.701608	-0.652682	-0.426332	-0.237105
est02b10	Apolipoprotein E-1	0.829577	-0.0684453	1.04901	0.795745	0.884662	0.103428	0.120568	0.334816	0.2079	1.27922
CB493099	Apolipoprotein E-2	-0.677257	-0.595546	-0.873326	-1.12521	-0.576126	-0.435405	-1.01757	-0.412755	-0.326548	-0.306747
CA346166	Arachidonate 5-lipoxygenase-1	0.47442	0.766598	0.508581	0.757033	0.452266	0.584987	1.21674	0.853527	0.897969	0.371719
CA350930	Aryl sulfotransferase 2	-0.559855	-0.810706	-0.702009	-0.425633	-0.624114	-0.668166	-0.547511	-0.74767	-0.0982207	0.0395248
CA386899	Astrocytic phosphoprotein PEA-15	-0.447172	-0.814622	-0.609463	-0.843051	-0.342677	-0.46314	-0.914752	-0.296132	-0.418894	-0.80559
CA343913	ATP-binding cassette transporter 2	0.934014	0.152595	0.991309	0.711928	1.03337	0.378856	0.496759	0.198318	0.232987	0.273594
CA369968	B cell lymphoma/leukemia 10	-0.748198	-0.791498	-0.91256	-1.11729	-0.347942	-0.562872	-0.659751	-0.810084	-0.371612	-0.468765
CX720700	BCL2/adenovirus E1B protein-interacting protein 3 like	0.529508	1.94925	1.13869	2.11845	1.70217	1.45188	0.894039	0.971474	0.25536	1.10186
EST1-3A_B08	beta-2 microglobulin-1 BA1	1.47953	0.677671	1.73211	1.94896	1.46568	-0.350158	0.432858	0.26948	0.816635	0.360596
BX076608	Beta-2-microglobulin-1 JB1	1.45033	0.374025	1.45317	1.51189	1.25961	0.00159058	0.278089	0.310929	0.63054	0.308504
CX026208	Beta-2-microglobulin-2 JB1	1.39578	0.350292	1.51311	1.72838	1.34103	-0.00105372	0.231497	0.510063	0.673575	0.456926
BX867772	Beta-galactosidase-related protein	-1.2983	-1.09018	-1.22651	-1.41446	-1.07743	-1.21719	-1.22444	-1.11564	-0.783008	-0.791248
CA372923	Bone morphogenetic protein 4	0.704213	0.806515	0.70626	1.09553	0.639836	0.711083	1.24649	0.769202	1.06377	0.286243
CA359451	C type lectin receptor C	-0.603233	-0.641505	-0.871694	-0.691701	-0.776722	-1.2627	-0.620552	-0.562887	-0.591043	-0.210542
CA366608	CASP8 and FADD-like apoptosis regulator precursor	1.06528	1.00001	1.10676	1.47597	0.824364	0.528229	0.379081	1.14146	0.646015	0.432668
CX026828	Cathepsin C-3	-1.18904	-0.317682	-1.0209	-0.810554	-0.740877	-1.22066	-0.524604	-0.985871	0.214757	-0.171788
BX912002	Cathepsin L2	-0.173909	-1.54194	-0.274099	-1.29505	-0.622382	-1.34498	-0.907328	-1.40734	-0.62233	-0.947815
CA348983	Cathepsin Y	0.849683	-0.059245	0.811143	0.767982	0.783699	0.195364	0.109303	0.397758	0.00196921	-0.228331
BX073629	Cathepsin Z precursor	1.04174	-0.0657079	0.965003	0.747567	0.773983	0.200719	-0.0269919	0.294157	-0.141142	-0.0688553
CA361535	CC chemokine SCYA106	2.02022	0.0685852	2.27334	2.15675	1.66819	0.290436	-0.155073	0.333601	-0.208344	-0.11551
CA376813	CC chemokine SCYA110-1	-0.771603	-0.805072	-0.86036	-1.31041	-0.784037	-0.804869	-0.941273	-0.926262	-0.647292	-0.512233
CA374135	CCL4	-0.691478	-0.968374	-0.4699	-0.977424	-0.815681	-1.03353	-1.01079	-0.823293	-0.658361	-0.377144
CA345939	Ceruloplasmin	-0.935993	-1.11929	-1.46876	-1.48462	-0.771709	-1.08878	-1.37773	-1.43239	-1.07312	-1.28879
DY738925	CGI-112 protein	0.715409	0.0151139	0.73799	0.493958	0.626525	0.154743	-0.137523	0.289513	-0.0560454	-0.34757
EG923080	Chromosome-associated kinesin KIF4A	-1.04427	-1.08883	-1.17289	-1.34173	-0.924052	-1.22908	-1.26991	-1.18421	-0.574929	-0.723879
CA370834	Coagulation factor X precursor	-1.37671	-0.990682	-1.01443	-1.15387	-1.05331	-1.27538	-1.11446	-1.15507	-0.681172	-0.672419
CX144764	Collagen alpha 1(I) chain-1	-1.25215	-0.508077	-1.14771	-1.27717	-0.560697	-0.638229	-0.988053	-0.482367	-0.400164	-0.0706548
CA363676	Complement factor B/C2-B	-0.846937	-0.710941	-1.04169	-1.19885	-0.978773	-0.934734	-1.15738	-1.01734	-0.774348	-0.509086
BX082584	Complement factor H-1	-0.973842	-1.00876	-0.734617	-1.11398	-0.756046	-0.664009	-1.0641	-0.397606	-0.496231	-0.424367
BX315058	Complement factor H-2	-0.736034	-0.723846	-0.757862	-0.922476	-0.565253	0.336318	-0.977194	-0.396667	-0.31533	-0.112776
CA344707	Cyclophilin-1	-0.769562	-1.02574	-0.800037	-1.21089	-0.625108	-0.573062	-1.18301	-0.775995	-0.859214	-0.370945
BX890112	Cytochrome P450 2F1	-1.07821	-0.990321	-0.98746	-1.17468	-0.914471	-1.1845	-1.07741	-1.03748	-0.564222	-0.817372
EV384586	Cytochrome P450 2K4-2	-1.31881	-0.916226	-1.17466	-1.01605	-0.957443	-1.56244	-1.00299	-1.41913	-0.61139	-0.690174
BX876605	D-3-phosphoglycerate dehydrogenase	-1.17493	-1.06506	-1.05995	-1.17805	-0.652522	-1.07933	-1.32328	-0.990249	-0.595795	-0.489921
EG824456	Deoxyribonuclease gamma precursor	-0.839497	-0.575508	-0.645269	-0.976424	-0.748752	-0.510029	-0.876115	-0.760823	-0.475453	-0.0122959
EV384694	Dermatan-4-sulfotransferase-1-1	-0.664096	-0.715301	-0.599987	-0.680417	-0.390658	-0.507188	-0.670088	-0.519373	-0.0687079	-0.302148
CX247997	Dermatan-4-sulfotransferase-1-2	-1.26347	-0.971345	-1.09408	-1.27845	-1.09431	-1.51536	-1.16612	-1.18885	-0.580726	-0.637422
BX076304	DnaJ homolog subfamily C member 9	-1.09308	-1.02806	-1.03283	-1.26172	-0.772825	-0.796259	-1.22386	-1.00999	-0.622591	-0.50447
CA381440	Double-stranded RNA-specific adenosine deaminase	0.787123	0.0934371	0.824538	0.737172	1.05589	0.0474249	0.0259799	0.237365	-0.112526	0.373432
CA376437	Engulfment and cell motility protein 2	0.797125	1.06173	0.650926	2.43272	0.609592	0.601414	0.92879	0.553764	1.12239	0.677931
CX245400	Ependymin related protein-1	-1.10377	-0.734197	-0.727986	-0.972169	-0.614149	-0.343046	-0.969996	-0.32587	-0.410068	-0.86121
CX151275	Estrogen-responsive B box protein	-1.24983	-0.9295	-0.988017	-1.01667	-0.718909	-1.03672	-1.07589	-0.680028	-0.634351	-0.396801
BX311374	Eukaryotic translation initiation factor 2 subunit 2	-0.462435	-1.07199	-0.590711	-1.19116	-0.419656	-0.8564	-1.31309	-1.10213	-0.868477	-0.454226
CF752659	Ferritin heavy chain-1	1.14346	0.462631	0.990095	0.618816	0.871934	0.00283246	0.418858	0.10986	1.12299	1.15054
CF752290	Ferritin heavy chain-2	1.01909	0.516453	0.887798	0.789511	0.956915	-0.0696194	0.451003	0.0218767	1.1572	1.0522
BX910526	FLJ14655	-0.768475	-0.737546	-0.885601	-0.919141	-0.404036	-0.57379	-0.800464	-0.770541	-0.358903	-0.409024
CA354220	FLJ21439 protein	0.781962	1.00342	0.612201	1.03646	0.203991	0.278904	0.90144	1.00493	0.301495	0.281567
CA384134	G1/S-specific cyclin D2	2.40868	0.553446	2.7754	2.61109	1.55179	-0.0487079	-1.14107	0.774558	0.0466839	-0.232393
CA344100	Galectin like 1 (VRG1-1)	1.84389	-0.0651229	1.62447	1.12776	2.17809	-0.211415	-0.524926	0.0589854	-0.25139	-0.286355
CA379576	Galectin like 2 (VRG 3)	1.50064	-0.105014	1.53474	1.39087	1.38723	0.348637	0.0879815	0.563909	0.00288316	-0.0660565
CA357761	Galectin-3	-0.532793	-0.953515	-0.686437	-1.03169	-0.601709	-0.980151	-1.05808	-0.885685	-0.53136	-0.669158
BX079375	Galectin-3 binding protein (VRG4)	1.55818	1.06055	1.9584	2.59392	2.00115	0.302474	0.0591482	0.78386	0.143015	-0.23317
CU071943	Galectin-9 (VHSV-induced protein)-2	0.742147	-0.0646282	0.663653	0.842191	0.827652	0.340323	-0.24172	0.133197	-0.241372	-0.308529
CX035552	Galectin-9 (VRG1-2)	1.78727	-0.145087	1.73593	1.63133	2.51321	-0.275479	-0.133497	0.316196	0.236154	0.0129438
CA353586	Galectin-9 (VRG1-3)	2.38512	0.837335	2.33062	2.86425	3.2123	0.318989	0.624047	0.658993	0.575566	0.156064
CA362787	Glomulin	-0.882869	-1.06166	-0.777117	-1.43242	-0.561804	-0.471606	-1.48036	-0.859677	-0.955255	-0.706553
CA385270	Granulins	0.984992	0.210784	0.923691	0.863557	0.663268	0.220748	0.347083	0.248413	0.21716	0.241149
CA353121	GRB2-related adaptor protein 2	1.00033	0.678629	0.806401	0.582794	0.288371	0.310923	1.05691	0.328946	0.172419	0.139759
CA377835	HCF-binding transcription factor Zhangfei	0.886068	0.371278	0.877659	0.956382	0.833705	0.572612	0.624342	0.488776	0.14568	0.181872
BX075495	High affinity immunoglobulin gamma Fc receptor I precursor	0.891223	-0.140979	1.21004	1.07196	1.5974	0.416298	-0.256393	0.560661	0.0174864	0.265851
BX084962	HIRA-interacting protein 5	-0.98926	-1.13059	-0.899424	-1.18859	-0.565935	-0.802836	-1.26105	-0.812634	-0.677165	-0.719076
CA345003	Histone deacetylase 4	0.672864	0.492883	0.844631	1.07241	0.276381	0.540271	1.10384	1.07143	0.614765	1.1164
DW546492	Hyaluronan and proteoglycan link protein 2 precursor	-1.08147	-0.847678	-0.922892	-1.16547	-0.802172	-0.934589	-1.11457	-0.66295	-0.643	-0.511218
EG799424	Hypothetical-fish 12	0.539038	0.300033	0.884737	0.478039	0.0925269	0.73712	0.60547	0.686247	0.421264	0.485191
EG794922	Hypothetical-fish 27	-1.04668	-0.461519	-0.639864	-0.589607	-0.395366	-0.623647	-0.662942	-0.513237	-0.246074	-0.266219
CA364608	Hypothetical-fish 28	-0.750544	-0.569117	-0.937469	-1.36076	-0.59675	-0.355675	-0.644205	-0.775626	-0.224863	1.28036
BX876624	Hypothetical-fish 4	-1.23816	-0.383146	-1.1102	-0.866589	-0.835346	-0.701206	-0.757895	-0.822636	-0.288384	-0.134782
BX299891	Hypothetical-fish 9	-0.75914	-0.669695	-0.701483	-0.977027	-0.519692	-0.366533	-0.988463	-0.392367	-0.461858	-0.431889
CA349627	Hypoxia-inducible factor 1 alpha-1	-0.0985541	-0.710684	-0.234937	-0.802851	-0.183371	-0.263249	-0.984512	-0.686947	-0.666237	-0.389488
CA384063	IkappaB kinase complex-associated protein-2	0.287148	0.698243	0.494912	0.803089	0.371453	0.465989	1.05826	0.643154	0.632004	0.386884
CA362766	Interferon inducible protein 1	0.409032	0.726035	0.796213	1.37102	0.47567	0.581333	0.958417	1.0936	0.331901	-0.0464708
CA363130	Interferon-induced 35 kDa protein	1.05388	-0.132575	1.15825	0.747493	0.936206	-0.0545622	-0.24341	0.0897795	-0.0216923	0.0820032
CA376422	Interferon-induced protein 44-2	1.01036	0.0903523	0.955042	0.768142	0.68375	0.14161	0.116728	0.463837	-0.0613019	0.18686
CA378286	Interleukin-1 receptor-associated kinase 1-2	0.552467	0.745783	0.49127	1.28837	0.456174	0.387084	0.889389	1.12606	0.877079	0.620055
CA362179	Interleukin-1 receptor-like protein 2	1.05292	0.110155	0.903695	0.840844	1.35441	-0.620105	-0.688954	-0.249235	-0.273682	-0.0352811
ENH2_H06	LECT2 neutrophil chemotactic factor - LECT2	1.01466	0.508284	0.866506	0.744313	0.833697	-0.25784	0.379918	-0.0211733	1.19927	1.03497
CA372428	Leukotriene B4 receptor 1	-0.927214	-1.15243	-0.892529	-1.25319	-0.673514	-1.12164	-1.39635	-1.10089	-0.744374	-0.818805
CA370329	Lysozyme C precursor	0.851981	0.213684	0.796065	0.885361	0.812891	0.112097	-0.0335013	0.190755	-0.162373	-0.310054
CA345780	Lysozyme g-2	-0.892559	-0.506084	-0.947334	-1.11132	-1.03292	-1.1397	-0.423435	-1.4326	0.537903	0.00249704
CA354801	MAPK/ERK kinase kinase 1-1	-0.399696	-0.730361	-0.53504	-1.09757	-0.644634	-0.581119	-1.039	-0.353827	-0.670119	-0.0615763
CA370333	Melanoma derived growth regulatory protein	-0.945211	-0.808504	-0.64444	-1.37229	-0.978783	-0.284985	-0.961336	-0.185016	-0.800515	-0.450818
CA359170	Metallothionein B	-1.18858	-0.753177	-1.17332	-1.51368	-1.35196	-0.879646	-0.784425	-0.624037	-0.165855	0.0590013
CA043257	MHC class 1b antigen	1.25704	0.318056	1.14355	1.03385	0.812658	-0.171101	0.143008	0.45887	0.382398	0.0105591
CU070775	MHC class I heavy chain-1	0.755821	0.553147	0.959644	1.6707	0.93907	-0.0555469	0.309406	0.228656	0.293551	0.252849
CX254770	MIR-interacting saposin-like protein precursor	-0.937815	-0.441584	-1.01122	-0.697983	-0.476589	-0.872826	-0.799577	-1.13546	-0.333492	-1.1097
CX148765	Mitochondrial inner membrane translocase Tim17 A	0.55141	1.34302	0.723417	1.32812	0.533649	0.498164	1.1361	0.540771	0.261018	0.625359
BX911339	Mitochondrial ribosomal protein L1	-0.689736	-0.881676	-0.728024	-0.87855	-0.488862	-0.752434	-0.857011	-0.762828	-0.329881	-0.320049
CU064429	Mitochondrial ribosomal protein L4, isoform a	0.47154	1.18385	1.10421	1.87796	0.656128	0.404969	0.353787	0.67817	0.669762	0.668266
BX879808	Myosin heavy chain, skeletal, adult 1-1	-1.02376	0.785149	-1.05413	-1.40294	-1.16117	-0.470625	-0.453451	-1.19063	-1.18662	-1.67102
BX861962	Myosin heavy chain, skeletal, fetal	-1.54948	0.107207	-1.55234	-1.21528	-1.47066	-0.822211	-0.773709	-1.56292	-0.631836	-0.897938
CX146261	Myosin light chain 1, skeletal muscle isoform	-1.06939	-0.120889	-1.12755	-0.771294	-1.48977	-1.01748	-0.221271	-1.18918	-0.270239	-1.41742
CB492144	Myristoylated alanine-rich protein kinase C substrate, MARCKS	-0.865356	-0.903213	-0.646744	-1.01041	-0.317031	-1.03986	-1.02393	-0.964036	-0.504378	-0.651008
BX307506	NADH-ubiquinone oxidoreductase 15 kDa subunit	-0.667772	-0.526421	-0.71899	-0.694169	-0.383436	-0.393676	-0.72217	-0.496713	-0.337433	-0.611548
CA369439	Neural crest transcription factor Slug	-0.248054	-0.624537	-0.674334	-0.604279	-0.27725	-1.02277	-0.722191	-0.702483	-0.44199	-1.08881
CA362691	N-myc downstream regulated protein-1	-0.634783	-0.670855	-0.29376	-0.803976	-0.720181	0.142797	-0.0514514	0.41121	0.153915	-1.23363
CX153181	Nucleoside diphosphate kinase, mitochondrial precursor	0.248327	1.26364	0.345761	0.824281	0.494619	0.383845	0.832422	0.629983	0.743793	0.256781
CA361342	Orphan nuclear receptor NR4A2	-0.700776	-2.08514	-0.681303	-0.536887	-0.529051	-0.457057	-0.238662	-0.579322	-0.0518419	-1.38173
CA346488	p53-like transcription factor	1.2317	0.670473	1.31779	1.07569	0.279879	0.678644	0.669049	0.619147	0.398964	0.285704
CB492674	Parvalbumin alpha-2	-1.31227	-0.355906	-1.5133	-1.39379	-1.03363	-1.2431	-1.05174	-1.50964	-0.766101	-1.13918
ES325822	Parvalbumin alpha-3	-0.942921	0.787432	-0.991698	-0.750153	-0.69947	-0.169636	-0.462844	-0.699516	-0.643562	-0.606176
CA353208	Phospholemman precursor	-0.439797	-0.787219	-0.408895	-0.576991	-0.11881	-0.701776	-0.982046	-0.661432	-0.599777	-0.480158
CU072351	Plasminogen precursor-1	-1.07666	-0.76042	-0.857267	-0.953106	-0.781958	-0.847358	-0.728968	-0.777543	-0.251071	-0.176595
CA377697	Platelet-derived endothelial cell growth factor	0.932729	0.171644	1.01345	0.737299	0.759243	0.285454	0.403042	0.657504	0.302024	0.695806
CB498123	PNAS-106	-0.902149	-0.89597	-0.543715	-0.807787	-0.171081	-0.404205	-1.14236	-0.677895	-0.549635	-0.24719
CX149066	Pol polyprotein	0.851329	0.328648	0.821329	0.933741	0.996544	0.269402	-0.220242	0.114898	0.0802616	0.317745
CA376673	Pre-B cell enhancing factor	1.82607	0.255771	2.23939	1.74584	1.30747	0.181867	0.255777	0.699172	0.164515	0.11179
CA367903	Procathepsin L-1	-0.367392	-0.813291	-0.554965	-1.30897	-0.783726	-0.767112	-0.970248	-0.757316	-0.330553	0.391864
CA367288	Properdin	0.955131	1.01347	1.27562	1.41107	0.466764	1.18817	0.839693	1.25625	0.667728	0.506284
CA352578	Prostaglandine D synthase	-1.61337	-0.468377	-1.47384	-0.930872	-1.16148	-0.336155	0.0637537	0.601667	0.185764	0.888345
CU073087	Proteasome subunit alpha type 3	0.441604	0.623409	0.364078	1.18853	0.666637	0.282762	0.460382	0.328881	0.572622	0.595626
BX857730	Proteasome subunit beta type 9 precursor	0.652321	0.273889	0.672084	0.76061	0.736539	0.144758	0.0144343	0.0681472	0.172475	0.0917159
CA365116	Pyrin-1	1.12237	-0.0323517	0.780834	0.463592	0.996366	-0.203973	-0.251461	0.0176243	-0.357432	-0.10307
BX297527	Quinone oxidoreductase	-1.38939	-0.529365	-1.06553	-1.09651	-1.24056	-1.30343	-0.756432	-1.168	-0.23378	-0.224405
CA361101	Regulator of G-protein signaling 1-2	1.00167	1.01948	1.24531	0.510864	0.262203	-0.169162	0.751397	0.151219	0.938713	0.927411
CA355055	Reversion-inducing cysteine-rich protein with Kazal motifs	-0.646985	-0.807015	-0.729711	-1.06062	-0.771667	-0.839223	-0.87759	-0.626357	-0.556815	-0.679132
CU069982	Serine protease EOS	0.533598	0.857392	0.291588	1.54586	0.602757	0.341175	0.437438	0.566977	0.624796	0.236215
CA376803	Serine protease-like protein-2	-0.960163	-0.352939	-0.983173	-0.813774	-0.291845	-0.726045	-0.143764	-0.0827575	0.17426	-0.289529
BX079247	Serine protease-like protein-3	-1.59883	-0.581859	-0.920932	-0.729443	-0.511054	-0.666076	-0.134375	0.276374	0.0112015	0.220154
CA373850	Signal transducer and activator of transcription 1-alpha/beta	1.36562	0.235026	1.307	1.32072	1.33963	-0.216451	-0.25187	0.173917	0.308392	0.0981276
CA343225	Signal transducer/activator of transcription Stat1	1.30076	0.341787	1.27159	1.22289	0.988275	0.181903	0.240725	0.456647	0.420705	0.0696426
CA385071	Sodium/bile acid cotransporter	-0.750941	-1.08673	-0.780484	-0.98121	-0.664166	-0.594983	-0.955987	-0.558148	-0.515885	-0.652211
CA347783	Succinate semialdehyde dehydrogenase	-0.753871	-0.923143	-0.409256	-1.78215	-0.507322	-0.465135	-0.67478	-0.704254	-0.843126	-1.00333
CK891033	Syntenin 1	0.556739	0.59074	0.632757	0.675341	0.748381	0.232015	0.0476012	0.0770129	0.0951488	-0.0900419
CB496708	TATA-binding protein associated factor 2N	-1.56384	-0.595775	-1.54634	-1.58235	-1.53932	-1.63282	-0.823263	-1.73527	-0.639079	-1.03734
CA341808	Tax1 binding protein 1	1.67698	0.252484	1.29668	0.947026	0.9098	0.174399	-0.0313521	0.582659	-0.0507421	-0.045514
BX078840	T-cell receptor alpha chain V region HPB-MLT precursor (Fragment)	-1.18085	-0.199565	-0.932722	-0.913884	-1.20606	-0.902058	-0.651192	-0.410853	-0.0310318	0.111281
CX138691	Thymidine kinase, cytosolic	0.483948	0.920735	0.624152	0.932202	0.301673	0.409757	0.599963	0.0865741	1.07157	0.87367
CR943302	Tolloid-like protein (nephrosin)-1	-0.158121	-0.607481	-0.745915	-0.429112	-0.258546	-0.299411	-1.08117	-0.550087	-1.57038	-1.88964
CU063954	Trans-2-enoyl-CoA reductase	-0.776111	-0.772071	-0.644753	-0.429026	-0.185503	-0.754791	-0.44358	-0.618152	0.106997	-0.0284667
CF752495	Transcription factor jun-B-1	0.818622	0.642067	0.867702	0.157479	0.488035	-0.144464	-0.2282	-0.33624	0.163199	-0.374392
CA378035	Transport-associated protein	0.814725	0.530108	0.77757	0.788243	0.85728	0.194998	0.431147	0.833963	0.29545	0.680436
CA346821	Transposase-11	-0.454051	-0.744278	-0.551127	-1.18366	-0.73298	-0.526209	-1.07667	-0.568113	-0.607044	-0.19833
CA358347	Transposase-31	-0.510888	-0.762816	-0.608717	-1.07638	-0.612237	-0.399229	-0.779122	-0.471264	-0.561248	-0.435699
CA360674	Transposase-34	0.761745	0.737193	0.779997	0.238491	0.230151	0.420914	0.46824	0.884362	0.443653	0.253625
CA346281	Transposase-49	0.697538	0.615128	0.591097	0.795066	0.218218	0.631592	1.05656	0.933008	0.627327	0.473361
CA346289	Transposase-50	0.476124	0.652079	0.617464	1.30272	0.403571	0.732559	0.967917	1.14824	0.696898	0.454908
CA346682	Transposase-51	0.764927	0.717931	0.712096	0.481565	0.0338374	0.403857	0.817043	1.01792	0.13459	0.00337054
CA368203	Transposase-55	0.700933	0.889213	0.673365	0.307025	-0.00268801	0.141893	1.26294	0.465786	0.0935964	0.0485581
CA376536	Tripartite motif (VRG3)	2.20255	1.1375	1.98842	1.45868	1.60994	0.0815024	0.436761	0.465063	0.794337	0.270278
EG788700	Tripartite motif protein 25	-1.34219	-0.670963	-1.08199	-2.64843	-2.26196	-1.72879	-1.21011	-1.28406	-2.75192	0.147031
CA347674	Tropomyosin alpha 3 chain-1	-0.763331	0.0648251	-0.942849	-0.714358	-0.730816	-0.797379	-0.418447	-0.665262	-0.141055	-1.00908
CX140100	Troponin C-1, skeletal muscle	-0.871355	-0.142069	-0.718037	-0.580981	-0.615369	-0.361482	-0.803978	-0.465004	-0.271223	-0.126043
EG838181	Troponin C-2, skeletal muscle	-0.892383	0.179077	-0.796356	-0.939484	-0.703519	-0.397048	-0.197308	-1.00357	-0.706394	-0.910617
BX883737	Troponin I-3, fast skeletal muscle	-0.564728	-0.407294	-0.766219	-1.13654	-0.723179	-0.584977	-0.895084	-0.980035	-1.0424	-0.868932
CA039449	Troponin I-4, fast skeletal muscle	-0.515291	0.762497	-0.674483	-0.590134	-0.604011	-0.523643	-0.0693835	-0.599158	-0.592045	-0.846257
CX145859	Troponin T-3, fast skeletal muscle	-1.14755	-0.765893	-1.144	-1.18466	-1.11536	-1.02213	-1.03216	-0.95583	-0.819044	-0.999291
CA342573	Tumor necrosis factor receptor superfamily member 11B	2.40792	0.650374	1.66903	0.980445	1.70824	0.115556	0.234518	0.0351781	0.492781	-0.389657
CA349577	Tyrosine-protein kinase FRK	2.34803	-0.415515	2.11414	2.77212	2.41343	-0.282685	-0.603446	-0.391631	0.0366693	-0.367702
CA378782	Tyrosine-protein kinase Jak1-2	1.38996	-0.227487	1.3331	1.05631	1.39781	-0.275928	-0.22771	0.14578	-0.363749	-0.694448
BX079674	UDP-glucose 4-epimerase	-0.795469	-0.782629	-0.814397	-1.00779	-0.315644	-0.491943	-1.16992	-0.982367	-0.576948	-0.473697
DW006471	Unknown-1	-0.8397	-2.60401	-0.547041	-1.25838	-1.09053	-0.751716	-1.50485	-0.409343	-0.935039	-0.869868
BX074686	Unknown-104	1.2508	0.506673	0.904464	1.19857	1.28901	-0.204881	-0.163663	0.255736	0.153694	0.317353
BX858217	Unknown-11	-1.47225	0.00464217	-1.50581	-1.44768	-1.41211	-0.314783	0.144838	0.0419886	0.41046	0.124922
CR372301	Unknown-117	-1.1356	-0.440526	-1.00121	-0.886178	-0.668015	-0.805636	-0.997745	-0.651205	-0.264371	-0.524637
CX249875	Unknown-119	-0.923546	-0.630736	-0.860357	-0.893397	-0.573887	-0.940497	-0.766269	-0.544123	-0.298754	-0.0941799
CX262645	Unknown-121	-1.42864	-0.996297	-1.24974	-1.20316	-0.820803	-1.17562	-1.15203	-1.45175	-0.606308	-0.60474
BX080469	Unknown-123	-0.785492	-0.207631	-0.596473	-0.585299	-0.339676	-0.299517	-0.772269	-0.452733	-0.257463	0.112825
BX882217	Unknown-132	0.0621278	0.715012	0.0838007	-0.100571	-0.186695	0.253807	1.22236	0.333467	0.978598	0.831544
BX309734	Unknown-148	-0.851817	-0.891487	-0.680209	-0.867418	-0.718048	-1.04924	-0.988288	-1.09829	-0.202687	-1.2651
BX299113	Unknown-149	-0.748204	-0.277072	-0.574499	-0.681015	-0.915231	-0.363749	-0.846997	-0.562423	-0.0784114	-0.341937
CA046645	Unknown-150	-1.15336	-0.604518	-0.96085	-1.18563	-1.1254	-0.974359	-1.06182	-0.898246	-0.407348	-0.19316
HK0001_E07	Unknown-155	-1.04614	-0.869158	-0.771491	-0.939645	-0.511346	-0.787563	-0.869783	-0.441562	-0.521846	-0.10991
BX859345	Unknown-157	-1.49599	-1.039	-0.872722	-1.24012	-0.861151	-0.558252	-1.17448	-0.548298	-0.613638	-0.408792
CX145944	Unknown-158	-1.34313	-0.617706	-0.73186	-1.00241	-0.673534	-0.860032	-0.686869	-0.706054	0.266065	1.49343
CX140116	Unknown-162	0.276111	1.08336	0.253846	1.2029	0.294972	0.481383	2.72892	0.765962	0.848107	0.880139
BX307487	Unknown-168	-1.45259	-1.00424	-1.27587	-1.26332	-1.16145	-1.53859	-1.19479	-1.34402	-0.62418	-0.713786
CX026857	Unknown-169	-0.782988	-0.228907	-0.688596	-0.668562	-0.475952	-0.534566	-0.951493	-0.600699	-0.199442	-0.180781
CA363629	Unknown-172	-1.04677	0.155671	-1.15063	-0.962779	-1.32968	-0.0403677	0.0222976	0.0764489	0.366838	0.102507
CX144622	Unknown-174	-1.14291	-1.11833	-0.821885	-1.33292	-0.669103	-0.842293	-1.31362	-0.899788	-0.899517	-0.271839
CB489166	Unknown-175	-0.408443	-0.943758	-0.466141	-1.08584	-0.491795	-0.603875	-1.14836	-0.621621	-0.601296	-0.595595
CX261029	Unknown-176	-0.682015	-1.12162	-0.591753	-1.21805	-0.549992	-0.991419	-1.30304	-0.713639	-0.835764	-0.666251
CA356239	Unknown-179	-0.953341	-0.804343	-1.23708	-1.23602	-0.995257	-1.07205	-0.833529	-1.18621	-0.463617	-0.76405
CA382535	Unknown-181	-1.24475	-0.537701	-1.04085	-0.995084	-1.21058	-1.04385	-0.457099	-0.93184	-0.234805	-0.500022
CA341908	Unknown-184	-0.910306	-0.98991	-0.989363	-1.09626	-0.952079	-0.731978	-0.954241	-0.752674	-0.436516	-0.65546
CB493870	Unknown-185	-1.11399	-0.913354	-1.11003	-1.22685	-1.03854	-1.0854	-1.20008	-1.11876	-0.668608	-0.523279
EG904171	Unknown-189	-1.00464	-0.939778	-0.884252	-1.10261	-0.752954	-0.723797	-1.03496	-0.782929	-0.551369	-0.447775
CX140273	Unknown-194	-1.1228	-1.02701	-0.770517	-1.1327	-0.718471	-0.902444	-1.14653	-0.840792	-0.614263	-0.366375
CX247269	Unknown-198	-1.27451	-0.869997	-1.19921	-1.2201	-1.08381	-1.22721	-0.915644	-0.965206	-0.255734	-0.575259
EG780167	Unknown-199	-1.23182	-1.04961	-1.26858	-1.26225	-1.42614	-1.3826	-0.776721	-1.17609	-0.376822	-1.0754
DW555392	Unknown-200	-1.42821	-1.21277	-1.41785	-1.55749	-1.35052	-1.57909	-0.960424	-1.63593	-0.696511	-1.04498
BX318049	Unknown-202	-0.763217	-1.01435	-0.899832	-1.11087	-0.666296	-0.529684	-0.767703	-0.703731	-0.439942	-0.584395
EG821831	Unknown-222	-0.809625	0.176312	-0.717755	-0.845788	-0.635514	-0.232842	-0.47023	-0.188411	-0.453129	0.061331
DV670798	Unknown-225	-0.515817	-0.713591	-0.596396	-1.04265	-0.357561	-0.401746	-0.518984	-0.330911	-0.375028	-0.592659
EG902248	Unknown-232	-0.574495	-0.719164	-0.439353	-0.981136	-0.631581	-0.484099	-0.615895	-0.489275	-0.465834	-0.0796675
EG781823	Unknown-235	-0.526128	-0.850127	-0.709521	-1.52378	-0.77654	-1.05023	-1.17677	-0.976873	-1.08322	-0.529157
CA349338	Unknown-275	-0.91947	-0.976772	-0.837513	-1.4964	-0.809166	-0.911442	-1.38256	-1.2198	-0.737031	-0.746938
CA350804	Unknown-277	-0.803179	0.0392862	-0.41148	-1.19079	-0.945079	-1.2051	-0.0298326	-0.889896	0.755129	1.18126
CK874563	Unknown-35	-0.520585	-2.04289	-0.794268	-0.730912	-0.716504	-0.118672	-0.785227	-0.675688	-0.126095	-0.811814
est04a07	Unknown-51	-0.665597	-0.740872	-0.765224	-0.130317	-0.31012	-0.079433	-0.343691	-0.144421	-0.319429	-0.172498
CX259393	Unknown-54	-1.11854	-1.21742	-1.09741	-1.42167	-1.00496	-1.19151	-1.39174	-1.4045	-0.78387	-0.863382
est04c10	Unknown-56	0.907	0.675656	0.705155	0.474027	0.254981	0.180767	1.05888	0.202512	0.600349	0.630383
CA050557	Unknown-58	-0.955984	-0.663079	-0.975202	-1.60426	-0.702539	-0.937283	-0.871095	-1.67611	-0.83263	0.0825164
EL554139	Unknown-65	0.578044	2.04741	0.539546	1.44616	0.68064	0.8039	-0.50175	0.716907	0.936809	0.923604
CA342889	Unknown-7	-0.684759	-1.71502	-0.900021	-1.56681	-0.056009	-0.334959	-0.543548	-0.111334	-0.194841	-0.636154
EXOB1_D07	Unknown-84	0.635068	0.725829	0.613927	1.38801	0.46066	0.473947	0.868753	0.482779	0.549553	0.56134
CX138488	Unknown-94	0.341975	1.98477	0.980631	1.05789	0.821621	0.826228	0.0228829	0.698945	0.762717	0.816746
BX316452	Unknown-98	0.297688	0.910989	0.576118	0.89851	0.924115	0.443165	0.573337	0.455792	0.494584	-0.993534
EG902593	Zinc finger protein 228	-0.771943	-1.01102	-0.795376	-1.34839	-0.95766	-0.959957	-1.12828	-0.903133	-0.712054	-0.598492
